# Supplementary material for: Efficacy of Hongjing I granule, an herbal medicine, in patients with mild to moderate erectile dysfunction in a randomized controlled trial
Source: Front Pharmacol. 2024 Dec 24;15:1367812. doi: 10.3389/fphar.2024.1367812 (PMC11703738; doi:10.3389/fphar.2024.1367812)
Supplement: Supplementary file 5 [file Table1.xlsx]

## Sheet: Sheet 1
NameEN
